# Supplementary material for: DNA Repair Protein XRCC1 Stimulates Activity of DNA Polymerase λ under Conditions of Microphase Separation
Source: Int J Mol Sci. 2024 Jun 25;25(13):6927. doi: 10.3390/ijms25136927 (PMC11241748; doi:10.3390/ijms25136927)
Supplement: Supplementary file 1 [file ijms-25-06927-s001.zip]

Archive with 1 entries (1 files):
- ijms-3024898-supplementary.pdf
